# Supplementary material for: Dietary Mineral Intake and Vascular Health in Patients with Long COVID-19: The BioICOPER Study
Source: Nutrients. 2026 Jul 2;18(13):2140. doi: 10.3390/nu18132140 (PMC13363700; doi:10.3390/nu18132140)
Supplement: Supplementary file 1 [file nutrients-18-02140-s001.zip]

Archive with 1 entries (1 files):
- nutrients-4375252-supplementary.pdf
